# Supplementary material for: Author Correction: Assembly of hundreds of novel bacterial genomes from the chicken caecum
Source: Genome Biol. 2021 Feb 12;22:60. doi: 10.1186/s13059-021-02284-4 (PMC7879605; doi:10.1186/s13059-021-02284-4)
Supplement: Supplementary file 1 — Additional file 5 A: Clustering of samples at 60% AAI to form genus clusters. Novel genera were defined as clusters of MAGs at 60% AAI which were not assigned a genus by GTDB-Tk. B: Protologues for the new Candidatus names. [file 13059_2021_2284_MOESM1_ESM.zip]

Archive with 2 entries (2 files):
- 13059_2020_1947_MOESM5A_ESM.xlsx
- 13059_2020_1947_MOESM5B_ESM_5B.docx
