# Supplementary material for: Author Correction: Assembly of hundreds of novel bacterial genomes from the chicken caecum
Source: Genome Biol. 2021 Feb 12;22:60. doi: 10.1186/s13059-021-02284-4 (PMC7879605; doi:10.1186/s13059-021-02284-4)
Supplement: Supplementary file 1 — Additional file 5 A: Clustering of samples at 60% AAI to form genus clusters. Novel genera were defined as clusters of MAGs at 60% AAI which were not assigned a genus by GTDB-Tk. B: Protologues for the new Candidatus names. [file 13059_2021_2284_MOESM1_ESM.zip › 13059_2020_1947_MOESM5A_ESM.xlsx]

## Sheet: named_groups_40AAI
CMAG	GTDB-Tk_genus	GTDB-Tk_full_taxonomy	group_clustered_at_>60%	Proposed_ genus_name	Proposed_species_name
CMAG_381	undefined	Bacteria;p__Cyanobacteriota;c__Vampirovibrionia;o__Gastranaerophilales;f__;g__;s__	120	Adamsella	Adamsella avium
CMAG_409	undefined	Bacteria;p__Firmicutes_A;c__Clostridia;o__Oscillospirales;f__Butyricicoccaceae;g__;s__	126	Allobutyricicoccus	Allobutyricicoccus pentlandensis
CMAG_407	undefined	Bacteria;p__Firmicutes_A;c__Clostridia;o__Christensenellales;f__;g__;s__	127	Allochristensenella	Allochristensenella caecavium
CMAG_461	undefined	Bacteria;p__Firmicutes_A;c__Clostridia;o__4C28d-15;f__UBA3700;g__;s__	47	Alloclostridium	Alloclostridium intestinigallinarum
CMAG_356	undefined	Bacteria;p__Firmicutes_A;c__Clostridia;o__4C28d-15;f__UBA3700;g__;s__	47	Alloclostridium	Alloclostridium intestinigallinarum
CMAG_394	undefined	Bacteria;p__Firmicutes_A;c__Clostridia;o__Oscillospirales;f__Ruminococcaceae;g__;s__	100	Alloruminococcus	Alloruminococcus vanvlietii
CMAG_449	undefined	Bacteria;p__Firmicutes_A;c__Clostridia;o__Oscillospirales;f__Oscillospiraceae;g__;s__	98	Alloscillospira	Alloscillospira gallinarum
CMAG_343	undefined	Bacteria;p__Firmicutes_A;c__Clostridia;o__Oscillospirales;f__Ruminococcaceae;g__;s__	75	Aristotella	Aristotella avistercoris
CMAG_364	undefined	Bacteria;p__Firmicutes_A;c__Clostridia;o__Oscillospirales;f__Ruminococcaceae;g__;s__	73	Avimicrobium	Avimicrobium caecorum
CMAG_320	undefined	Bacteria;p__Firmicutes_A;c__Clostridia;o__Oscillospirales;f__Ruminococcaceae;g__;s__	73	Avimicrobium	Avimicrobium faecavium
CMAG_378	undefined	Bacteria;p__Firmicutes_A;c__Clostridia;o__Oscillospirales;f__DTU089;g__;s__	57	Avimonas	Avimonas caecicola
CMAG_328	undefined	Bacteria;p__Firmicutes_A;c__Clostridia;o__Oscillospirales;f__DTU089;g__;s__	57	Avimonas	Avimonas faecium
CMAG_411	undefined	Bacteria;p__Firmicutes_A;c__Clostridia;o__Oscillospirales;f__DTU089;g__;s__	57	Avimonas	Avimonas intestinalis
CMAG_451	undefined	Bacteria;p__Firmicutes_A;c__Clostridia;o__Oscillospirales;f__DTU089;g__;s__	57	Avimonas	Avimonas intestinalis
CMAG_426	undefined	Bacteria;p__Firmicutes_A;c__Clostridia;o__Oscillospirales;f__DTU089;g__;s__	57	Avimonas	Avimonas merdigallinarum
CMAG_441	undefined	Bacteria;p__Firmicutes_A;c__Clostridia;o__Oscillospirales;f__DTU089;g__;s__	57	Avimonas	Avimonas narfiae
CMAG_405	undefined	Bacteria;p__Firmicutes_A;c__Clostridia;o__Oscillospirales;f__CAG-272;g__;s__	118	Avispirillum	Avispirillum faecium
CMAG_333	undefined	Clostridia	102	Cryptoclostridium	Cryptoclostridium obscurum
CMAG_264	undefined	Bacteria;p__Firmicutes_A;c__Clostridia;o__Oscillospirales;f__Ruminococcaceae;g__;s__	85	Falkowella	Falkowella caecavicola
CMAG_368	undefined	Bacteria;p__Firmicutes_A;c__Clostridia;o__Oscillospirales;f__CAG-272;g__;s__	80	Flemingiibacterium	Flemingiibacterium merdigallinarum
CMAG_331	undefined	Bacteria;p__Firmicutes_A;c__Clostridia;o__Oscillospirales;f__CAG-272;g__;s__	80	Flemingiibacterium	Flemingiibacterium merdigallinarum
CMAG_467	undefined	Bacteria;p__Firmicutes_A;c__Clostridia;o__4C28d-15;f__CAG-727;g__;s__	3	Gallimonas	Gallimonas caecicola
CMAG_410	undefined	Bacteria;p__Firmicutes_A;c__Clostridia;o__4C28d-15;f__CAG-727;g__;s__	3	Gallimonas	Gallimonas faecavium
CMAG_362	undefined	Bacteria;p__Firmicutes_A;c__Clostridia;o__4C28d-15;f__CAG-727;g__;s__	3	Gallimonas	Gallimonas faecium
CMAG_419	undefined	Bacteria;p__Firmicutes_A;c__Clostridia;o__4C28d-15;f__CAG-727;g__;s__	3	Gallimonas	Gallimonas intestinalis
CMAG_403	undefined	Bacteria;p__Firmicutes_A;c__Clostridia;o__4C28d-15;f__CAG-727;g__;s__	3	Gallimonas	Gallimonas merdae
CMAG_352	undefined	Bacteria;p__Firmicutes_A;c__Clostridia;o__4C28d-15;f__CAG-727;g__;s__	3	Gallimonas	Gallimonas merdae
CMAG_415	undefined	Bacteria;p__Firmicutes_A;c__Clostridia;o__4C28d-15;f__CAG-727;g__;s__	3	Gallimonas	Gallimonas merdigallinarum
CMAG_442	undefined	Bacteria;p__Firmicutes_A;c__Clostridia;o__4C28d-15;f__CAG-727;g__;s__	3	Gallimonas	Gallimonas merdigallinarum
CMAG_110	undefined	Bacteria;p__Firmicutes_A;c__Clostridia;o__Lachnospirales;f__CAG-274;g__;s__	72	Gallispira	Gallispira edinburgensis
CMAG_379	undefined	Bacteria;p__Firmicutes_A;c__Clostridia;o__Oscillospirales;f__UBA644;g__;s__	121	Geddesella	Geddesella stercoravicola
CMAG_433	undefined	Bacteria;p__Firmicutes_A;c__Clostridia;o__Peptostreptococcales;f__Anaerovoracaceae;g__;s__	123	Alangreenwoodia	Alangreenwoodia gallinarii
CMAG_347	undefined	Bacteria;p__Firmicutes;c__Bacilli;o__Exiguobacterales;f__;g__;s__	14	Harrysmithiimonas	Harrysmithiimonas galli
CMAG_248	undefined	Bacteria;p__Firmicutes_A;c__Clostridia;o__Oscillospirales;f__DTU089;g__;s__	28	Heritagella	Heritagella intestinalis
CMAG_268	undefined	Bacteria;p__Firmicutes_A;c__Clostridia;o__Oscillospirales;f__DTU089;g__;s__	28	Heritagella	Heritagella intestinalis
CMAG_212	undefined	Bacteria;p__Firmicutes_A;c__Clostridia;o__Oscillospirales;f__DTU089;g__;s__	28	Heritagella	Heritagella intestinalis
CMAG_273	undefined	Bacteria;p__Firmicutes_A;c__Clostridia;o__Oscillospirales;f__DTU089;g__;s__	28	Heritagella	Heritagella caecorum
CMAG_235	undefined	Bacteria;p__Firmicutes_A;c__Clostridia;o__Oscillospirales;f__DTU089;g__;s__	28	Heritagella	Heritagella gallinarum
CMAG_377	undefined	Bacteria;p__Firmicutes_A;c__Clostridia;o__4C28d-15;f__CAG-314;g__;s__	43	Heteroclostridium	Heteroclostridium caecigallinarum
CMAG_208	undefined	Bacteria;p__Firmicutes_A;c__Clostridia;o__Oscillospirales;f__Ruminococcaceae;g__;s__	25	Heteroruminococcus	Heteroruminococcus faecigallinarum
CMAG_330	undefined	Bacteria;p__Firmicutes_A;c__Clostridia;o__Oscillospirales;f__Oscillospiraceae;g__;s__	61	Heteroscilospira	Heteroscilospira lomanii
CMAG_316	undefined	Bacteria;p__Firmicutes_A;c__Clostridia;o__Oscillospirales;f__DTU089;g__;s__	117	Howiella	Howiella intestinavium
CMAG_119	undefined	Bacteria;p__Firmicutes_A;c__Clostridia;o__Lachnospirales;f__;g__;s__	62	Metalachnospira	Metalachnospira gallinarum
CMAG_94	undefined	Bacteria;p__Firmicutes_A;c__Clostridia;o__Lachnospirales;f__;g__;s__	62	Metalachnospira	Metalachnospira gallinarum
CMAG_301	undefined	Bacteria;p__Firmicutes_A;c__Clostridia;o__Oscillospirales;f__Ruminococcaceae;g__;s__	18	Metaruminococcus	Metaruminococcus caecorum
CMAG_281	undefined	Bacteria;p__Firmicutes_A;c__Clostridia;o__Oscillospirales;f__Ruminococcaceae;g__;s__	18	Metaruminococcus	Metaruminococcus gallistercoris
CMAG_113	undefined	Bacteria;p__Firmicutes_A;c__Clostridia;o__Lachnospirales;f__Anaerotignaceae;g__;s__	107	Neoanaerotignum	Neoanaerotignum galli
CMAG_88	undefined	Bacteria;p__Firmicutes_A;c__Clostridia;o__Lachnospirales;f__Anaerotignaceae;g__;s__	107	Neoanaerotignum	Neoanaerotignum tabaqchaliae
CMAG_434	undefined	Bacteria;p__Firmicutes_A;c__Clostridia;o__Christensenellales;f__;g__;s__	78	Neochristensenella	Neochristensenella gallicola
CMAG_344	undefined	Bacteria;p__Firmicutes_A;c__Clostridia;o__4C28d-15;f__CAG-552;g__;s__	5	Neoclostridium	Neoclostridium roslinense
CMAG_224	undefined	Bacteria;p__Firmicutes_A;c__Clostridia;o__Oscillospirales;f__Ruminococcaceae;g__;s__	53	Neoruminococcus	Neoruminococcus faecicola
CMAG_457	undefined	Bacteria;p__Firmicutes_A;c__Clostridia;o__Christensenellales;f__;g__;s__	122	Parachristensenella	Parachristensenella avicola
CMAG_108	undefined	Bacteria;p__Firmicutes_A;c__Clostridia;o__Lachnospirales;f__Lachnospiraceae;g__;s__	58	Paralachnospira	Paralachnospira avium
CMAG_128	undefined	Bacteria;p__Firmicutes_A;c__Clostridia;o__Lachnospirales;f__Lachnospiraceae;g__;s__	58	Paralachnospira	Paralachnospira caecorum
CMAG_103	undefined	Bacteria;p__Firmicutes_A;c__Clostridia;o__Lachnospirales;f__Lachnospiraceae;g__;s__	58	Paralachnospira	Paralachnospira sangeri
CMAG_285	undefined	Bacteria;p__Firmicutes_A;c__Clostridia;o__Oscillospirales;f__Ruminococcaceae;g__;s__	109	Pararuminococcus	Pararuminococcus gallinarum
CMAG_218	undefined	Bacteria;p__Firmicutes_A;c__Clostridia;o__Oscillospirales;f__Ruminococcaceae;g__;s__	109	Pararuminococcus	Pararuminococcus gallinarum
CMAG_371	undefined	Bacteria;p__Firmicutes_A;c__Clostridia;o__4C28d-15;f__CAG-552;g__;s__	94	Protoclostridium	Protoclostridium gallicola
CMAG_429	undefined	Bacteria;p__Firmicutes_A;c__Clostridia;o__4C28d-15;f__CAG-552;g__;s__	94	Protoclostridium	Protoclostridium intestinavium
CMAG_447	undefined	Bacteria;p__Firmicutes_A;c__Clostridia;o__Oscillospirales;f__Butyricicoccaceae;g__;s__	116	Pseudobutyricicoccus	Pseudobutyricicoccus lothianensis
CMAG_92	undefined	Bacteria;p__Firmicutes_A;c__Clostridia;o__Lachnospirales;f__Lachnospiraceae;g__;s__	51	Pseudolachnospira	Pseudolachnospira avium
CMAG_327	undefined	Bacteria;p__Firmicutes_A;c__Clostridia;o__Oscillospirales;f__Ruminococcaceae;g__;s__	124	Pseudoruminococcus	Pseudoruminococcus merdavium
CMAG_276	undefined	Bacteria;p__Firmicutes_A;c__Clostridia;o__Oscillospirales;f__Oscillospiraceae;g__;s__	19	Pseudoscillospira	Pseudoscillospira faecavium
CMAG_237	undefined	Bacteria;p__Firmicutes_A;c__Clostridia;o__Oscillospirales;f__Oscillospiraceae;g__;s__	19	Pseudoscillospira	Pseudoscillospira falkowii
CMAG_374	undefined	Bacteria;p__Firmicutes_A;c__Clostridia;o__CAG-41;f__;g__;s__	89	Roslinia	Roslinia caecavium
CMAG_133	undefined	Bacteria;p__Firmicutes_A;c__Clostridia;o__Oscillospirales;f__Ruminococcaceae;g__;s__	90	Schneewindia	Schneewindia gallinarum
CMAG_350	undefined	Bacteria;p__Firmicutes_A;c__Clostridia;o__Oscillospirales;f__;g__;s__	11	Tabaqchalia	Tabaqchalia intestinavium
CMAG_420	undefined	Bacteria;p__Firmicutes_A;c__Clostridia;o__Oscillospirales;f__DTU089;g__;s__	38	Timburyella	Timburyella stercoris
CMAG_348	undefined	Bacteria;p__Firmicutes_A;c__Clostridia;o__Oscillospirales;f__CAG-382;g__;s__	45	Woodwardiibium	Woodwardiibium gallinarum
CMAG_251	Anaerostipes	Bacteria;p__Firmicutes_A;c__Clostridia;o__Lachnospirales;f__Lachnospiraceae;g__Anaerostipes;s__	1
CMAG_289	Anaerostipes	Bacteria;p__Firmicutes_A;c__Clostridia;o__Lachnospirales;f__Lachnospiraceae;g__Anaerostipes;s__	1
CMAG_10	Clostridium_AJ	Bacteria;p__Firmicutes_A;c__Clostridia;o__Oscillospirales;f__Oscillospiraceae;g__Clostridium_AJ;s__GCF_002160305.1	2
CMAG_183	Flavonifractor	Bacteria;p__Firmicutes_A;c__Clostridia;o__Oscillospirales;f__Oscillospiraceae;g__Flavonifractor;s__GCF_002161215.1	2
CMAG_185	Flavonifractor	Bacteria;p__Firmicutes_A;c__Clostridia;o__Oscillospirales;f__Oscillospiraceae;g__Flavonifractor;s__GCF_002161215.1	2
CMAG_188	Flavonifractor	Bacteria;p__Firmicutes_A;c__Clostridia;o__Oscillospirales;f__Oscillospiraceae;g__Flavonifractor;s__GCF_002161215.1	2
CMAG_189	Clostridium_AJ	Bacteria;p__Firmicutes_A;c__Clostridia;o__Oscillospirales;f__Oscillospiraceae;g__Clostridium_AJ;s__GCF_002160305.1	2
CMAG_192	Flavonifractor	Bacteria;p__Firmicutes_A;c__Clostridia;o__Oscillospirales;f__Oscillospiraceae;g__Flavonifractor;s__GCF_002161215.1	2
CMAG_197	Clostridium_AJ	Bacteria;p__Firmicutes_A;c__Clostridia;o__Oscillospirales;f__Oscillospiraceae;g__Clostridium_AJ;s__GCF_002160305.1	2
CMAG_2	Clostridium_AJ	Bacteria;p__Firmicutes_A;c__Clostridia;o__Oscillospirales;f__Oscillospiraceae;g__Clostridium_AJ;s__GCF_002160305.1	2
CMAG_201	Intestinimonas	Bacteria;p__Firmicutes_A;c__Clostridia;o__Oscillospirales;f__Oscillospiraceae;g__Intestinimonas;s__	2
CMAG_219	Intestinimonas	Bacteria;p__Firmicutes_A;c__Clostridia;o__Oscillospirales;f__Oscillospiraceae;g__Intestinimonas;s__	2
CMAG_221	Intestinimonas	Bacteria;p__Firmicutes_A;c__Clostridia;o__Oscillospirales;f__Oscillospiraceae;g__Intestinimonas;s__	2
CMAG_226	Pseudoflavonifractor	Bacteria;p__Firmicutes_A;c__Clostridia;o__Oscillospirales;f__Oscillospiraceae;g__Pseudoflavonifractor;s__	2
CMAG_265	Clostridium_AJ	Bacteria;p__Firmicutes_A;c__Clostridia;o__Oscillospirales;f__Oscillospiraceae;g__Clostridium_AJ;s__	2
CMAG_270	Flavonifractor	Bacteria;p__Firmicutes_A;c__Clostridia;o__Oscillospirales;f__Oscillospiraceae;g__Flavonifractor;s__	2
CMAG_280	Intestinimonas	Bacteria;p__Firmicutes_A;c__Clostridia;o__Oscillospirales;f__Oscillospiraceae;g__Intestinimonas;s__	2
CMAG_286	Flavonifractor	Bacteria;p__Firmicutes_A;c__Clostridia;o__Oscillospirales;f__Oscillospiraceae;g__Flavonifractor;s__GCF_002159455.1	2
CMAG_297	undefined	Bacteria;p__Firmicutes_A;c__Clostridia;o__Oscillospirales;f__Oscillospiraceae;g__;s__	2
CMAG_53	Flavonifractor	Bacteria;p__Firmicutes_A;c__Clostridia;o__Oscillospirales;f__Oscillospiraceae;g__Flavonifractor;s__GCF_002161215.1	2
CMAG_60	Flavonifractor	Bacteria;p__Firmicutes_A;c__Clostridia;o__Oscillospirales;f__Oscillospiraceae;g__Flavonifractor;s__	2
CMAG_66	Flavonifractor	Bacteria;p__Firmicutes_A;c__Clostridia;o__Oscillospirales;f__Oscillospiraceae;g__Flavonifractor;s__GCF_002161085.1	2
CMAG_9	Clostridium_AJ	Bacteria;p__Firmicutes_A;c__Clostridia;o__Oscillospirales;f__Oscillospiraceae;g__Clostridium_AJ;s__GCF_002160305.1	2
CMAG_19	Lactobacillus	Bacteria;p__Firmicutes;c__Bacilli;o__Lactobacillales;f__Lactobacillaceae;g__Lactobacillus;s__Lactobacillus crispatus	4
CMAG_22	Lactobacillus	Bacteria;p__Firmicutes;c__Bacilli;o__Lactobacillales;f__Lactobacillaceae;g__Lactobacillus;s__Lactobacillus crispatus	4
CMAG_26	Lactobacillus	Bacteria;p__Firmicutes;c__Bacilli;o__Lactobacillales;f__Lactobacillaceae;g__Lactobacillus;s__Lactobacillus johnsonii	4
CMAG_27	Lactobacillus	Bacteria;p__Firmicutes;c__Bacilli;o__Lactobacillales;f__Lactobacillaceae;g__Lactobacillus;s__Lactobacillus crispatus	4
CMAG_28	Lactobacillus	Bacteria;p__Firmicutes;c__Bacilli;o__Lactobacillales;f__Lactobacillaceae;g__Lactobacillus;s__Lactobacillus gallinarum	4
CMAG_35	Lactobacillus	Bacteria;p__Firmicutes;c__Bacilli;o__Lactobacillales;f__Lactobacillaceae;g__Lactobacillus;s__Lactobacillus gallinarum	4
CMAG_38	Lactobacillus	Bacteria;p__Firmicutes;c__Bacilli;o__Lactobacillales;f__Lactobacillaceae;g__Lactobacillus;s__Lactobacillus crispatus	4
CMAG_39	Lactobacillus	Bacteria;p__Firmicutes;c__Bacilli;o__Lactobacillales;f__Lactobacillaceae;g__Lactobacillus;s__Lactobacillus crispatus	4
CMAG_136	Subdoligranulum	Bacteria;p__Firmicutes_A;c__Clostridia;o__Oscillospirales;f__Ruminococcaceae;g__Subdoligranulum;s__	6
CMAG_141	Subdoligranulum	Bacteria;p__Firmicutes_A;c__Clostridia;o__Oscillospirales;f__Ruminococcaceae;g__Subdoligranulum;s__	6
CMAG_147	Subdoligranulum	Bacteria;p__Firmicutes_A;c__Clostridia;o__Oscillospirales;f__Ruminococcaceae;g__Subdoligranulum;s__	6
CMAG_15	Faecalibacterium	Bacteria;p__Firmicutes_A;c__Clostridia;o__Oscillospirales;f__Ruminococcaceae;g__Faecalibacterium;s__	6
CMAG_152	Subdoligranulum	Bacteria;p__Firmicutes_A;c__Clostridia;o__Oscillospirales;f__Ruminococcaceae;g__Subdoligranulum;s__	6
CMAG_156	Subdoligranulum	Bacteria;p__Firmicutes_A;c__Clostridia;o__Oscillospirales;f__Ruminococcaceae;g__Subdoligranulum;s__	6
CMAG_157	Subdoligranulum	Bacteria;p__Firmicutes_A;c__Clostridia;o__Oscillospirales;f__Ruminococcaceae;g__Subdoligranulum;s__	6
CMAG_16	Faecalibacterium	Bacteria;p__Firmicutes_A;c__Clostridia;o__Oscillospirales;f__Ruminococcaceae;g__Faecalibacterium;s__	6
CMAG_160	Subdoligranulum	Bacteria;p__Firmicutes_A;c__Clostridia;o__Oscillospirales;f__Ruminococcaceae;g__Subdoligranulum;s__	6
CMAG_161	Subdoligranulum	Bacteria;p__Firmicutes_A;c__Clostridia;o__Oscillospirales;f__Ruminococcaceae;g__Subdoligranulum;s__	6
CMAG_169	Subdoligranulum	Bacteria;p__Firmicutes_A;c__Clostridia;o__Oscillospirales;f__Ruminococcaceae;g__Subdoligranulum;s__	6
CMAG_174	Subdoligranulum	Bacteria;p__Firmicutes_A;c__Clostridia;o__Oscillospirales;f__Ruminococcaceae;g__Subdoligranulum;s__	6
CMAG_23	Faecalibacterium	Bacteria;p__Firmicutes_A;c__Clostridia;o__Oscillospirales;f__Ruminococcaceae;g__Faecalibacterium;s__	6
CMAG_31	Faecalibacterium	Bacteria;p__Firmicutes_A;c__Clostridia;o__Oscillospirales;f__Ruminococcaceae;g__Faecalibacterium;s__GCF_002160915.1	6
CMAG_33	Faecalibacterium	Bacteria;p__Firmicutes_A;c__Clostridia;o__Oscillospirales;f__Ruminococcaceae;g__Faecalibacterium;s__	6
CMAG_34	Faecalibacterium	Bacteria;p__Firmicutes_A;c__Clostridia;o__Oscillospirales;f__Ruminococcaceae;g__Faecalibacterium;s__	6
CMAG_36	Faecalibacterium	Bacteria;p__Firmicutes_A;c__Clostridia;o__Oscillospirales;f__Ruminococcaceae;g__Faecalibacterium;s__	6
CMAG_164	CAG-460	Bacteria;p__Firmicutes;c__Bacilli;o__RF39;f__UBA660;g__CAG-460;s__	7
CMAG_176	CAG-460	Bacteria;p__Firmicutes;c__Bacilli;o__RF39;f__UBA660;g__CAG-460;s__	7
CMAG_243	UBA1417	Bacteria;p__Firmicutes_A;c__Clostridia;o__Oscillospirales;f__DTU089;g__UBA1417;s__	8
CMAG_293	UBA1417	Bacteria;p__Firmicutes_A;c__Clostridia;o__Oscillospirales;f__DTU089;g__UBA1417;s__	8
CMAG_305	Neglecta	Bacteria;p__Firmicutes_A;c__Clostridia;o__Oscillospirales;f__DTU089;g__Neglecta;s__	8
CMAG_324	Neglecta	Bacteria;p__Firmicutes_A;c__Clostridia;o__Oscillospirales;f__DTU089;g__Neglecta;s__	8
CMAG_325	Neglecta	Bacteria;p__Firmicutes_A;c__Clostridia;o__Oscillospirales;f__DTU089;g__Neglecta;s__	8
CMAG_329	Neglecta	Bacteria;p__Firmicutes_A;c__Clostridia;o__Oscillospirales;f__DTU089;g__Neglecta;s__	8
CMAG_345	Neglecta	Bacteria;p__Firmicutes_A;c__Clostridia;o__Oscillospirales;f__DTU089;g__Neglecta;s__	8
CMAG_354	Neglecta	Bacteria;p__Firmicutes_A;c__Clostridia;o__Oscillospirales;f__DTU089;g__Neglecta;s__	8
CMAG_366	Neglecta	Bacteria;p__Firmicutes_A;c__Clostridia;o__Oscillospirales;f__DTU089;g__Neglecta;s__	8
CMAG_370	Neglecta	Bacteria;p__Firmicutes_A;c__Clostridia;o__Oscillospirales;f__DTU089;g__Neglecta;s__	8
CMAG_387	Neglecta	Bacteria;p__Firmicutes_A;c__Clostridia;o__Oscillospirales;f__DTU089;g__Neglecta;s__	8
CMAG_388	Neglecta	Bacteria;p__Firmicutes_A;c__Clostridia;o__Oscillospirales;f__DTU089;g__Neglecta;s__	8
CMAG_393	Neglecta	Bacteria;p__Firmicutes_A;c__Clostridia;o__Oscillospirales;f__DTU089;g__Neglecta;s__	8
CMAG_397	Neglecta	Bacteria;p__Firmicutes_A;c__Clostridia;o__Oscillospirales;f__DTU089;g__Neglecta;s__	8
CMAG_438	Neglecta	Bacteria;p__Firmicutes_A;c__Clostridia;o__Oscillospirales;f__DTU089;g__Neglecta;s__GCA_000435395.1	8
CMAG_453	Neglecta	Bacteria;p__Firmicutes_A;c__Clostridia;o__Oscillospirales;f__DTU089;g__Neglecta;s__	8
CMAG_454	Neglecta	Bacteria;p__Firmicutes_A;c__Clostridia;o__Oscillospirales;f__DTU089;g__Neglecta;s__	8
CMAG_456	Neglecta	Bacteria;p__Firmicutes_A;c__Clostridia;o__Oscillospirales;f__DTU089;g__Neglecta;s__	8
CMAG_360	SCN-57-10	Bacteria;p__Firmicutes_A;c__Clostridia;o__Oscillospirales;f__Butyricicoccaceae;g__SCN-57-10;s__	9
CMAG_332	undefined	Bacteria;p__Firmicutes_A;c__Clostridia;o__4C28d-15;f__CAG-727;g__;s__	10
CMAG_340	UBA11940	Bacteria;p__Firmicutes_A;c__Clostridia;o__4C28d-15;f__CAG-727;g__UBA11940;s__	10
CMAG_357	UBA11940	Bacteria;p__Firmicutes_A;c__Clostridia;o__4C28d-15;f__CAG-727;g__UBA11940;s__	10
CMAG_361	UBA11940	Bacteria;p__Firmicutes_A;c__Clostridia;o__4C28d-15;f__CAG-727;g__UBA11940;s__	10
CMAG_363	UBA11940	Bacteria;p__Firmicutes_A;c__Clostridia;o__4C28d-15;f__CAG-727;g__UBA11940;s__	10
CMAG_386	UBA11940	Bacteria;p__Firmicutes_A;c__Clostridia;o__4C28d-15;f__CAG-727;g__UBA11940;s__	10
CMAG_390	UBA11940	Bacteria;p__Firmicutes_A;c__Clostridia;o__4C28d-15;f__CAG-727;g__UBA11940;s__	10
CMAG_396	UBA11940	Bacteria;p__Firmicutes_A;c__Clostridia;o__4C28d-15;f__CAG-727;g__UBA11940;s__	10
CMAG_398	UBA11940	Bacteria;p__Firmicutes_A;c__Clostridia;o__4C28d-15;f__CAG-727;g__UBA11940;s__	10
CMAG_401	UBA11940	Bacteria;p__Firmicutes_A;c__Clostridia;o__4C28d-15;f__CAG-727;g__UBA11940;s__	10
CMAG_417	UBA11940	Bacteria;p__Firmicutes_A;c__Clostridia;o__4C28d-15;f__CAG-727;g__UBA11940;s__	10
CMAG_443	UBA11940	Bacteria;p__Firmicutes_A;c__Clostridia;o__4C28d-15;f__CAG-727;g__UBA11940;s__	10
CMAG_455	UBA11940	Bacteria;p__Firmicutes_A;c__Clostridia;o__4C28d-15;f__CAG-727;g__UBA11940;s__	10
CMAG_464	undefined	Bacteria;p__Firmicutes_A;c__Clostridia;o__4C28d-15;f__CAG-727;g__;s__	10
CMAG_468	UBA11940	Bacteria;p__Firmicutes_A;c__Clostridia;o__4C28d-15;f__CAG-727;g__UBA11940;s__	10
CMAG_228	UBA1448	Bacteria;p__Firmicutes_A;c__Clostridia;o__Oscillospirales;f__Ruminococcaceae;g__UBA1448;s__	12
CMAG_337	UBA1448	Bacteria;p__Firmicutes_A;c__Clostridia;o__Oscillospirales;f__Ruminococcaceae;g__UBA1448;s__	12
CMAG_355	undefined	Bacteria;p__Firmicutes_A;c__Clostridia;o__Oscillospirales;f__Ruminococcaceae;g__;s__	12
CMAG_422	UBA1448	Bacteria;p__Firmicutes_A;c__Clostridia;o__Oscillospirales;f__Ruminococcaceae;g__UBA1448;s__	12
CMAG_425	UBA1448	Bacteria;p__Firmicutes_A;c__Clostridia;o__Oscillospirales;f__Ruminococcaceae;g__UBA1448;s__	12
CMAG_459	UBA1448	Bacteria;p__Firmicutes_A;c__Clostridia;o__Oscillospirales;f__Ruminococcaceae;g__UBA1448;s__	12
CMAG_100	Ruminococcus_B	Bacteria;p__Firmicutes_A;c__Clostridia;o__Lachnospirales;f__Lachnospiraceae;g__Ruminococcus_B;s__GCF_002161355.1	13
CMAG_101	Ruminococcus_B	Bacteria;p__Firmicutes_A;c__Clostridia;o__Lachnospirales;f__Lachnospiraceae;g__Ruminococcus_B;s__GCA_002314255.1	13
CMAG_106	Ruminococcus_B	Bacteria;p__Firmicutes_A;c__Clostridia;o__Lachnospirales;f__Lachnospiraceae;g__Ruminococcus_B;s__	13
CMAG_112	Ruminococcus_B	Bacteria;p__Firmicutes_A;c__Clostridia;o__Lachnospirales;f__Lachnospiraceae;g__Ruminococcus_B;s__	13
CMAG_115	Ruminococcus_B	Bacteria;p__Firmicutes_A;c__Clostridia;o__Lachnospirales;f__Lachnospiraceae;g__Ruminococcus_B;s__GCA_002314255.1	13
CMAG_116	Ruminococcus_B	Bacteria;p__Firmicutes_A;c__Clostridia;o__Lachnospirales;f__Lachnospiraceae;g__Ruminococcus_B;s__	13
CMAG_117	Ruminococcus_B	Bacteria;p__Firmicutes_A;c__Clostridia;o__Lachnospirales;f__Lachnospiraceae;g__Ruminococcus_B;s__	13
CMAG_121	Ruminococcus_B	Bacteria;p__Firmicutes_A;c__Clostridia;o__Lachnospirales;f__Lachnospiraceae;g__Ruminococcus_B;s__GCF_002161355.1	13
CMAG_122	Ruminococcus_B	Bacteria;p__Firmicutes_A;c__Clostridia;o__Lachnospirales;f__Lachnospiraceae;g__Ruminococcus_B;s__GCA_002314255.1	13
CMAG_123	Ruminococcus_B	Bacteria;p__Firmicutes_A;c__Clostridia;o__Lachnospirales;f__Lachnospiraceae;g__Ruminococcus_B;s__	13
CMAG_125	Ruminococcus_B	Bacteria;p__Firmicutes_A;c__Clostridia;o__Lachnospirales;f__Lachnospiraceae;g__Ruminococcus_B;s__	13
CMAG_127	Ruminococcus_B	Bacteria;p__Firmicutes_A;c__Clostridia;o__Lachnospirales;f__Lachnospiraceae;g__Ruminococcus_B;s__GCF_002160525.1	13
CMAG_180	Dorea	Bacteria;p__Firmicutes_A;c__Clostridia;o__Lachnospirales;f__Lachnospiraceae;g__Dorea;s__GCF_000765215.1	13
CMAG_181	Dorea	Bacteria;p__Firmicutes_A;c__Clostridia;o__Lachnospirales;f__Lachnospiraceae;g__Dorea;s__GCF_000765215.1	13
CMAG_193	Dorea	Bacteria;p__Firmicutes_A;c__Clostridia;o__Lachnospirales;f__Lachnospiraceae;g__Dorea;s__GCF_002160985.1	13
CMAG_200	Dorea	Bacteria;p__Firmicutes_A;c__Clostridia;o__Lachnospirales;f__Lachnospiraceae;g__Dorea;s__Dorea faecis	13
CMAG_220	Dorea	Bacteria;p__Firmicutes_A;c__Clostridia;o__Lachnospirales;f__Lachnospiraceae;g__Dorea;s__Dorea faecis	13
CMAG_234	Dorea	Bacteria;p__Firmicutes_A;c__Clostridia;o__Lachnospirales;f__Lachnospiraceae;g__Dorea;s__Dorea faecis	13
CMAG_267	Dorea	Bacteria;p__Firmicutes_A;c__Clostridia;o__Lachnospirales;f__Lachnospiraceae;g__Dorea;s__Dorea faecis	13
CMAG_302	Sellimonas	Bacteria;p__Firmicutes_A;c__Clostridia;o__Lachnospirales;f__Lachnospiraceae;g__Sellimonas;s__	13
CMAG_52	Ruminococcus_B	Bacteria;p__Firmicutes_A;c__Clostridia;o__Lachnospirales;f__Lachnospiraceae;g__Ruminococcus_B;s__GCF_002161355.1	13
CMAG_58	Sellimonas	Bacteria;p__Firmicutes_A;c__Clostridia;o__Lachnospirales;f__Lachnospiraceae;g__Sellimonas;s__GCF_002161525.1	13
CMAG_67	Sellimonas	Bacteria;p__Firmicutes_A;c__Clostridia;o__Lachnospirales;f__Lachnospiraceae;g__Sellimonas;s__GCF_002161525.1	13
CMAG_68	Sellimonas	Bacteria;p__Firmicutes_A;c__Clostridia;o__Lachnospirales;f__Lachnospiraceae;g__Sellimonas;s__GCF_002161525.1	13
CMAG_73	Ruminococcus_B	Bacteria;p__Firmicutes_A;c__Clostridia;o__Lachnospirales;f__Lachnospiraceae;g__Ruminococcus_B;s__	13
CMAG_74	Ruminococcus_B	Bacteria;p__Firmicutes_A;c__Clostridia;o__Lachnospirales;f__Lachnospiraceae;g__Ruminococcus_B;s__	13
CMAG_77	Ruminococcus_B	Bacteria;p__Firmicutes_A;c__Clostridia;o__Lachnospirales;f__Lachnospiraceae;g__Ruminococcus_B;s__	13
CMAG_78	Ruminococcus_B	Bacteria;p__Firmicutes_A;c__Clostridia;o__Lachnospirales;f__Lachnospiraceae;g__Ruminococcus_B;s__GCF_002161355.1	13
CMAG_80	Ruminococcus_B	Bacteria;p__Firmicutes_A;c__Clostridia;o__Lachnospirales;f__Lachnospiraceae;g__Ruminococcus_B;s__	13
CMAG_83	Ruminococcus_B	Bacteria;p__Firmicutes_A;c__Clostridia;o__Lachnospirales;f__Lachnospiraceae;g__Ruminococcus_B;s__GCA_002314255.1	13
CMAG_84	Ruminococcus_B	Bacteria;p__Firmicutes_A;c__Clostridia;o__Lachnospirales;f__Lachnospiraceae;g__Ruminococcus_B;s__	13
CMAG_85	Ruminococcus_B	Bacteria;p__Firmicutes_A;c__Clostridia;o__Lachnospirales;f__Lachnospiraceae;g__Ruminococcus_B;s__GCF_002161355.1	13
CMAG_89	Ruminococcus_B	Bacteria;p__Firmicutes_A;c__Clostridia;o__Lachnospirales;f__Lachnospiraceae;g__Ruminococcus_B;s__GCA_002314255.1	13
CMAG_91	Ruminococcus_B	Bacteria;p__Firmicutes_A;c__Clostridia;o__Lachnospirales;f__Lachnospiraceae;g__Ruminococcus_B;s__	13
CMAG_93	Ruminococcus_B	Bacteria;p__Firmicutes_A;c__Clostridia;o__Lachnospirales;f__Lachnospiraceae;g__Ruminococcus_B;s__	13
CMAG_95	Ruminococcus_B	Bacteria;p__Firmicutes_A;c__Clostridia;o__Lachnospirales;f__Lachnospiraceae;g__Ruminococcus_B;s__GCA_002314255.1	13
CMAG_96	Ruminococcus_B	Bacteria;p__Firmicutes_A;c__Clostridia;o__Lachnospirales;f__Lachnospiraceae;g__Ruminococcus_B;s__	13
CMAG_98	Ruminococcus_B	Bacteria;p__Firmicutes_A;c__Clostridia;o__Lachnospirales;f__Lachnospiraceae;g__Ruminococcus_B;s__	13
CMAG_431	UBA2862	Bacteria;p__Firmicutes_A;c__Clostridia;o__Christensenellales;f__CAG-74;g__UBA2862;s__	15
CMAG_432	UBA2862	Bacteria;p__Firmicutes_A;c__Clostridia;o__Christensenellales;f__CAG-74;g__UBA2862;s__	15
CMAG_460	UBA2862	Bacteria;p__Firmicutes_A;c__Clostridia;o__Christensenellales;f__CAG-74;g__UBA2862;s__	15
CMAG_318	UBA7102	Bacteria;p__Firmicutes_A;c__Clostridia;o__Christensenellales;f__UBA1750;g__UBA7102;s__	16
CMAG_353	UBA7102	Bacteria;p__Firmicutes_A;c__Clostridia;o__Christensenellales;f__UBA1750;g__UBA7102;s__	16
CMAG_375	UBA7102	Bacteria;p__Firmicutes_A;c__Clostridia;o__Christensenellales;f__UBA1750;g__UBA7102;s__	16
CMAG_412	UBA7102	Bacteria;p__Firmicutes_A;c__Clostridia;o__Christensenellales;f__UBA1750;g__UBA7102;s__	16
CMAG_414	UBA7102	Bacteria;p__Firmicutes_A;c__Clostridia;o__Christensenellales;f__UBA1750;g__UBA7102;s__	16
CMAG_437	UBA7102	Bacteria;p__Firmicutes_A;c__Clostridia;o__Christensenellales;f__UBA1750;g__UBA7102;s__	16
CMAG_143	Blautia	Bacteria;p__Firmicutes_A;c__Clostridia;o__Lachnospirales;f__Lachnospiraceae;g__Blautia;s__	17
CMAG_163	Blautia	Bacteria;p__Firmicutes_A;c__Clostridia;o__Lachnospirales;f__Lachnospiraceae;g__Blautia;s__	17
CMAG_179	UBA7182	Bacteria;p__Firmicutes_A;c__Clostridia;o__Lachnospirales;f__Lachnospiraceae;g__UBA7182;s__GCF_002160135.1	17
CMAG_182	GCA-900066575	Bacteria;p__Firmicutes_A;c__Clostridia;o__Lachnospirales;f__Lachnospiraceae;g__GCA-900066575;s__GCF_002160765.1	17
CMAG_191	UBA7182	Bacteria;p__Firmicutes_A;c__Clostridia;o__Lachnospirales;f__Lachnospiraceae;g__UBA7182;s__GCF_002160135.1	17
CMAG_195	GCA-900066575	Bacteria;p__Firmicutes_A;c__Clostridia;o__Lachnospirales;f__Lachnospiraceae;g__GCA-900066575;s__GCF_002160765.1	17
CMAG_198	UBA7182	Bacteria;p__Firmicutes_A;c__Clostridia;o__Lachnospirales;f__Lachnospiraceae;g__UBA7182;s__GCF_002160135.1	17
CMAG_20	Blautia_A	Bacteria;p__Firmicutes_A;c__Clostridia;o__Lachnospirales;f__Lachnospiraceae;g__Blautia_A;s__	17
CMAG_206	undefined	Bacteria;p__Firmicutes_A;c__Clostridia;o__Lachnospirales;f__Lachnospiraceae;g__;s__	17
CMAG_207	GCA-900066575	Bacteria;p__Firmicutes_A;c__Clostridia;o__Lachnospirales;f__Lachnospiraceae;g__GCA-900066575;s__	17
CMAG_21	Blautia_A	Bacteria;p__Firmicutes_A;c__Clostridia;o__Lachnospirales;f__Lachnospiraceae;g__Blautia_A;s__	17
CMAG_213	undefined	Bacteria;p__Firmicutes_A;c__Clostridia;o__Lachnospirales;f__Lachnospiraceae;g__;s__	17
CMAG_222	undefined	Bacteria;p__Firmicutes_A;c__Clostridia;o__Lachnospirales;f__Lachnospiraceae;g__;s__	17
CMAG_223	Fusicatenibacter	Bacteria;p__Firmicutes_A;c__Clostridia;o__Lachnospirales;f__Lachnospiraceae;g__Fusicatenibacter;s__	17
CMAG_227	UBA7160	Bacteria;p__Firmicutes_A;c__Clostridia;o__Lachnospirales;f__Lachnospiraceae;g__UBA7160;s__	17
CMAG_229	undefined	Bacteria;p__Firmicutes_A;c__Clostridia;o__Lachnospirales;f__Lachnospiraceae;g__;s__	17
CMAG_230	Ruminococcus_G	Bacteria;p__Firmicutes_A;c__Clostridia;o__Lachnospirales;f__Lachnospiraceae;g__Ruminococcus_G;s__	17
CMAG_232	Blautia_A	Bacteria;p__Firmicutes_A;c__Clostridia;o__Lachnospirales;f__Lachnospiraceae;g__Blautia_A;s__	17
CMAG_236	GCA-900066135	Bacteria;p__Firmicutes_A;c__Clostridia;o__Lachnospirales;f__Lachnospiraceae;g__GCA-900066135;s__	17
CMAG_24	Blautia_A	Bacteria;p__Firmicutes_A;c__Clostridia;o__Lachnospirales;f__Lachnospiraceae;g__Blautia_A;s__	17
CMAG_240	GCA-900066135	Bacteria;p__Firmicutes_A;c__Clostridia;o__Lachnospirales;f__Lachnospiraceae;g__GCA-900066135;s__	17
CMAG_245	undefined	Bacteria;p__Firmicutes_A;c__Clostridia;o__Lachnospirales;f__Lachnospiraceae;g__;s__	17
CMAG_247	Fusicatenibacter	Bacteria;p__Firmicutes_A;c__Clostridia;o__Lachnospirales;f__Lachnospiraceae;g__Fusicatenibacter;s__	17
CMAG_249	Fusicatenibacter	Bacteria;p__Firmicutes_A;c__Clostridia;o__Lachnospirales;f__Lachnospiraceae;g__Fusicatenibacter;s__	17
CMAG_263	undefined	Bacteria;p__Firmicutes_A;c__Clostridia;o__Lachnospirales;f__Lachnospiraceae;g__;s__	17
CMAG_275	Fusicatenibacter	Bacteria;p__Firmicutes_A;c__Clostridia;o__Lachnospirales;f__Lachnospiraceae;g__Fusicatenibacter;s__	17
CMAG_278	undefined	Bacteria;p__Firmicutes_A;c__Clostridia;o__Lachnospirales;f__Lachnospiraceae;g__;s__	17
CMAG_284	undefined	Bacteria;p__Firmicutes_A;c__Clostridia;o__Lachnospirales;f__Lachnospiraceae;g__;s__	17
CMAG_290	Fusicatenibacter	Bacteria;p__Firmicutes_A;c__Clostridia;o__Lachnospirales;f__Lachnospiraceae;g__Fusicatenibacter;s__	17
CMAG_295	undefined	Bacteria;p__Firmicutes_A;c__Clostridia;o__Lachnospirales;f__Lachnospiraceae;g__;s__	17
CMAG_37	Blautia_A	Bacteria;p__Firmicutes_A;c__Clostridia;o__Lachnospirales;f__Lachnospiraceae;g__Blautia_A;s__	17
CMAG_40	Blautia_A	Bacteria;p__Firmicutes_A;c__Clostridia;o__Lachnospirales;f__Lachnospiraceae;g__Blautia_A;s__	17
CMAG_45	Blautia	Bacteria;p__Firmicutes_A;c__Clostridia;o__Lachnospirales;f__Lachnospiraceae;g__Blautia;s__GCF_002161285.1	17
CMAG_61	GCA-900066575	Bacteria;p__Firmicutes_A;c__Clostridia;o__Lachnospirales;f__Lachnospiraceae;g__GCA-900066575;s__GCF_002160765.1	17
CMAG_65	UBA7182	Bacteria;p__Firmicutes_A;c__Clostridia;o__Lachnospirales;f__Lachnospiraceae;g__UBA7182;s__GCF_002160135.1	17
CMAG_69	GCA-900066575	Bacteria;p__Firmicutes_A;c__Clostridia;o__Lachnospirales;f__Lachnospiraceae;g__GCA-900066575;s__GCF_002160765.1	17
CMAG_129	CAG-451	Bacteria;p__Firmicutes;c__Bacilli;o__RF39;f__UBA660;g__CAG-451;s__	20
CMAG_135	CAG-451	Bacteria;p__Firmicutes;c__Bacilli;o__RF39;f__UBA660;g__CAG-451;s__	20
CMAG_137	CAG-451	Bacteria;p__Firmicutes;c__Bacilli;o__RF39;f__UBA660;g__CAG-451;s__	20
CMAG_150	CAG-451	Bacteria;p__Firmicutes;c__Bacilli;o__RF39;f__UBA660;g__CAG-451;s__	20
CMAG_151	CAG-451	Bacteria;p__Firmicutes;c__Bacilli;o__RF39;f__UBA660;g__CAG-451;s__	20
CMAG_154	CAG-451	Bacteria;p__Firmicutes;c__Bacilli;o__RF39;f__UBA660;g__CAG-451;s__	20
CMAG_140	undefined	Bacteria;p__Actinobacteriota;c__Coriobacteriia;o__Coriobacteriales;f__Eggerthellaceae;g__;s__	21
CMAG_159	Gordonibacter	Bacteria;p__Actinobacteriota;c__Coriobacteriia;o__Coriobacteriales;f__Eggerthellaceae;g__Gordonibacter;s__	21
CMAG_165	CHKCI002	Bacteria;p__Actinobacteriota;c__Coriobacteriia;o__Coriobacteriales;f__Eggerthellaceae;g__CHKCI002;s__GCF_002159935.1	21
CMAG_166	CHKCI002	Bacteria;p__Actinobacteriota;c__Coriobacteriia;o__Coriobacteriales;f__Eggerthellaceae;g__CHKCI002;s__GCF_002159935.1	21
CMAG_7	Gordonibacter	Bacteria;p__Actinobacteriota;c__Coriobacteriia;o__Coriobacteriales;f__Eggerthellaceae;g__Gordonibacter;s__Gordonibacter urolithinfaciens	21
CMAG_321	UBA11940	Bacteria;p__Firmicutes_A;c__Clostridia;o__4C28d-15;f__CAG-727;g__UBA11940;s__	22
CMAG_334	UBA11940	Bacteria;p__Firmicutes_A;c__Clostridia;o__4C28d-15;f__CAG-727;g__UBA11940;s__	22
CMAG_351	UBA11940	Bacteria;p__Firmicutes_A;c__Clostridia;o__4C28d-15;f__CAG-727;g__UBA11940;s__	22
CMAG_440	UBA11940	Bacteria;p__Firmicutes_A;c__Clostridia;o__4C28d-15;f__CAG-727;g__UBA11940;s__	22
CMAG_458	UBA11940	Bacteria;p__Firmicutes_A;c__Clostridia;o__4C28d-15;f__CAG-727;g__UBA11940;s__	22
CMAG_466	UBA11940	Bacteria;p__Firmicutes_A;c__Clostridia;o__4C28d-15;f__CAG-727;g__UBA11940;s__	22
CMAG_395	CAG-180	Bacteria;p__Firmicutes_A;c__Clostridia;o__Oscillospirales;f__DTU089;g__CAG-180;s__	23
CMAG_385	UBA4716	Bacteria;p__Firmicutes_A;c__Clostridia;o__CAG-41;f__UBA1381;g__UBA4716;s__	24
CMAG_389	UBA4716	Bacteria;p__Firmicutes_A;c__Clostridia;o__CAG-41;f__UBA1381;g__UBA4716;s__	24
CMAG_430	undefined	Bacteria;p__Firmicutes_A;c__Clostridia;o__CAG-41;f__UBA1381;g__;s__	24
CMAG_469	UBA4716	Bacteria;p__Firmicutes_A;c__Clostridia;o__CAG-41;f__UBA1381;g__UBA4716;s__	24
CMAG_323	undefined	Bacteria;p__Firmicutes_A;c__Clostridia;o__Oscillospirales;f__Oscillospiraceae;g__;s__	26
CMAG_392	CAG-110	Bacteria;p__Firmicutes_A;c__Clostridia;o__Oscillospirales;f__Oscillospiraceae;g__CAG-110;s__	26
CMAG_445	undefined	Bacteria;p__Firmicutes_A;c__Clostridia;o__Oscillospirales;f__Oscillospiraceae;g__;s__	26
CMAG_450	undefined	Bacteria;p__Firmicutes_A;c__Clostridia;o__Oscillospirales;f__Oscillospiraceae;g__;s__	26
CMAG_338	UBA5446	Bacteria;p__Firmicutes_A;c__Clostridia;o__Oscillospirales;f__Oscillospiraceae;g__UBA5446;s__	27
CMAG_339	UBA5446	Bacteria;p__Firmicutes_A;c__Clostridia;o__Oscillospirales;f__Oscillospiraceae;g__UBA5446;s__	27
CMAG_367	UBA5446	Bacteria;p__Firmicutes_A;c__Clostridia;o__Oscillospirales;f__Oscillospiraceae;g__UBA5446;s__	27
CMAG_380	UBA5446	Bacteria;p__Firmicutes_A;c__Clostridia;o__Oscillospirales;f__Oscillospiraceae;g__UBA5446;s__	27
CMAG_399	UBA5446	Bacteria;p__Firmicutes_A;c__Clostridia;o__Oscillospirales;f__Oscillospiraceae;g__UBA5446;s__	27
CMAG_400	UBA5446	Bacteria;p__Firmicutes_A;c__Clostridia;o__Oscillospirales;f__Oscillospiraceae;g__UBA5446;s__	27
CMAG_199	Butyricicoccus	Bacteria;p__Firmicutes_A;c__Clostridia;o__Oscillospirales;f__Butyricicoccaceae;g__Butyricicoccus;s__	29
CMAG_310	Butyricicoccus	Bacteria;p__Firmicutes_A;c__Clostridia;o__Oscillospirales;f__Butyricicoccaceae;g__Butyricicoccus;s__	29
CMAG_359	Agathobaculum	Bacteria;p__Firmicutes_A;c__Clostridia;o__Oscillospirales;f__Butyricicoccaceae;g__Agathobaculum;s__	29
CMAG_421	Butyricicoccus	Bacteria;p__Firmicutes_A;c__Clostridia;o__Oscillospirales;f__Butyricicoccaceae;g__Butyricicoccus;s__	29
CMAG_435	Butyricicoccus	Bacteria;p__Firmicutes_A;c__Clostridia;o__Oscillospirales;f__Butyricicoccaceae;g__Butyricicoccus;s__	29
CMAG_462	Agathobaculum	Bacteria;p__Firmicutes_A;c__Clostridia;o__Oscillospirales;f__Butyricicoccaceae;g__Agathobaculum;s__	29
CMAG_1	Anaeromassilibacillus	Bacteria;p__Firmicutes_A;c__Clostridia;o__Oscillospirales;f__DTU089;g__Anaeromassilibacillus;s__GCF_002159845.1	30
CMAG_11	Anaeromassilibacillus	Bacteria;p__Firmicutes_A;c__Clostridia;o__Oscillospirales;f__DTU089;g__Anaeromassilibacillus;s__GCF_002159845.1	30
CMAG_12	Anaeromassilibacillus	Bacteria;p__Firmicutes_A;c__Clostridia;o__Oscillospirales;f__DTU089;g__Anaeromassilibacillus;s__GCF_002159845.1	30
CMAG_196	Anaeromassilibacillus	Bacteria;p__Firmicutes_A;c__Clostridia;o__Oscillospirales;f__DTU089;g__Anaeromassilibacillus;s__GCF_002159845.1	30
CMAG_202	An200	Bacteria;p__Firmicutes_A;c__Clostridia;o__Oscillospirales;f__DTU089;g__An200;s__	30
CMAG_214	An200	Bacteria;p__Firmicutes_A;c__Clostridia;o__Oscillospirales;f__DTU089;g__An200;s__	30
CMAG_217	undefined	Bacteria;p__Firmicutes_A;c__Clostridia;o__Oscillospirales;f__DTU089;g__;s__	30
CMAG_258	undefined	Bacteria;p__Firmicutes_A;c__Clostridia;o__Oscillospirales;f__DTU089;g__;s__	30
CMAG_282	undefined	Bacteria;p__Firmicutes_A;c__Clostridia;o__Oscillospirales;f__DTU089;g__;s__	30
CMAG_291	undefined	Bacteria;p__Firmicutes_A;c__Clostridia;o__Oscillospirales;f__DTU089;g__;s__	30
CMAG_292	undefined	Bacteria;p__Firmicutes_A;c__Clostridia;o__Oscillospirales;f__DTU089;g__;s__	30
CMAG_296	undefined	Bacteria;p__Firmicutes_A;c__Clostridia;o__Oscillospirales;f__DTU089;g__;s__	30
CMAG_299	undefined	Bacteria;p__Firmicutes_A;c__Clostridia;o__Oscillospirales;f__DTU089;g__;s__	30
CMAG_4	Anaeromassilibacillus	Bacteria;p__Firmicutes_A;c__Clostridia;o__Oscillospirales;f__DTU089;g__Anaeromassilibacillus;s__GCF_002159845.1	30
CMAG_8	Anaeromassilibacillus	Bacteria;p__Firmicutes_A;c__Clostridia;o__Oscillospirales;f__DTU089;g__Anaeromassilibacillus;s__GCF_002159845.1	30
CMAG_254	Eubacterium_E	Bacteria;p__Firmicutes_A;c__Clostridia;o__Lachnospirales;f__Lachnospiraceae;g__Eubacterium_E;s__GCF_900016875.1	31
CMAG_256	Eubacterium_E	Bacteria;p__Firmicutes_A;c__Clostridia;o__Lachnospirales;f__Lachnospiraceae;g__Eubacterium_E;s__GCF_900016875.1	31
CMAG_266	Eubacterium_E	Bacteria;p__Firmicutes_A;c__Clostridia;o__Lachnospirales;f__Lachnospiraceae;g__Eubacterium_E;s__GCF_900016875.1	31
CMAG_47	Eubacterium_E	Bacteria;p__Firmicutes_A;c__Clostridia;o__Lachnospirales;f__Lachnospiraceae;g__Eubacterium_E;s__GCF_002161065.1	31
CMAG_205	Oscillibacter	Bacteria;p__Firmicutes_A;c__Clostridia;o__Oscillospirales;f__Oscillospiraceae;g__Oscillibacter;s__	32
CMAG_209	Oscillibacter	Bacteria;p__Firmicutes_A;c__Clostridia;o__Oscillospirales;f__Oscillospiraceae;g__Oscillibacter;s__	32
CMAG_211	undefined	Bacteria;p__Firmicutes_A;c__Clostridia;o__Oscillospirales;f__Oscillospiraceae;g__;s__	32
CMAG_216	undefined	Bacteria;p__Firmicutes_A;c__Clostridia;o__Oscillospirales;f__Oscillospiraceae;g__;s__	32
CMAG_241	undefined	Bacteria;p__Firmicutes_A;c__Clostridia;o__Oscillospirales;f__Oscillospiraceae;g__;s__	32
CMAG_250	Oscillibacter	Bacteria;p__Firmicutes_A;c__Clostridia;o__Oscillospirales;f__Oscillospiraceae;g__Oscillibacter;s__	32
CMAG_253	Oscillibacter	Bacteria;p__Firmicutes_A;c__Clostridia;o__Oscillospirales;f__Oscillospiraceae;g__Oscillibacter;s__	32
CMAG_257	undefined	Bacteria;p__Firmicutes_A;c__Clostridia;o__Oscillospirales;f__Oscillospiraceae;g__;s__	32
CMAG_262	undefined	Bacteria;p__Firmicutes_A;c__Clostridia;o__Oscillospirales;f__Oscillospiraceae;g__;s__	32
CMAG_269	undefined	Bacteria;p__Firmicutes_A;c__Clostridia;o__Oscillospirales;f__Oscillospiraceae;g__;s__	32
CMAG_272	undefined	Bacteria;p__Firmicutes_A;c__Clostridia;o__Oscillospirales;f__Oscillospiraceae;g__;s__	32
CMAG_279	undefined	Bacteria;p__Firmicutes_A;c__Clostridia;o__Oscillospirales;f__Oscillospiraceae;g__;s__	32
CMAG_294	undefined	Bacteria;p__Firmicutes_A;c__Clostridia;o__Oscillospirales;f__Oscillospiraceae;g__;s__	32
CMAG_300	undefined	Bacteria;p__Firmicutes_A;c__Clostridia;o__Oscillospirales;f__Oscillospiraceae;g__;s__	32
CMAG_114	Anaerotignum	Bacteria;p__Firmicutes_A;c__Clostridia;o__Lachnospirales;f__Anaerotignaceae;g__Anaerotignum;s__	33
CMAG_71	ASF356	Bacteria;p__Firmicutes_A;c__Clostridia;o__Lachnospirales;f__Anaerotignaceae;g__ASF356;s__	33
CMAG_99	Anaerotignum	Bacteria;p__Firmicutes_A;c__Clostridia;o__Lachnospirales;f__Anaerotignaceae;g__Anaerotignum;s__Anaerotignum lactatifermentans	33
CMAG_242	Anaerotruncus	Bacteria;p__Firmicutes_A;c__Clostridia;o__Oscillospirales;f__Ruminococcaceae;g__Anaerotruncus;s__	34
CMAG_277	Anaerotruncus	Bacteria;p__Firmicutes_A;c__Clostridia;o__Oscillospirales;f__Ruminococcaceae;g__Anaerotruncus;s__	34
CMAG_56	Anaerotruncus	Bacteria;p__Firmicutes_A;c__Clostridia;o__Oscillospirales;f__Ruminococcaceae;g__Anaerotruncus;s__Anaerotruncus colihominis	34
CMAG_142	Holdemania	Bacteria;p__Firmicutes;c__Bacilli;o__Erysipelotrichales;f__Erysipelotrichaceae;g__Holdemania;s__	35
CMAG_102	undefined	Bacteria;p__Firmicutes_A;c__Clostridia;o__Lachnospirales;f__Lachnospiraceae;g__;s__	36
CMAG_104	undefined	Bacteria;p__Firmicutes_A;c__Clostridia;o__Lachnospirales;f__Lachnospiraceae;g__;s__	36
CMAG_105	Clostridium_M	Bacteria;p__Firmicutes_A;c__Clostridia;o__Lachnospirales;f__Lachnospiraceae;g__Clostridium_M;s__	36
CMAG_107	Lachnoclostridium_A	Bacteria;p__Firmicutes_A;c__Clostridia;o__Lachnospirales;f__Lachnospiraceae;g__Lachnoclostridium_A;s__	36
CMAG_109	undefined	Bacteria;p__Firmicutes_A;c__Clostridia;o__Lachnospirales;f__Lachnospiraceae;g__;s__	36
CMAG_111	Clostridium_M	Bacteria;p__Firmicutes_A;c__Clostridia;o__Lachnospirales;f__Lachnospiraceae;g__Clostridium_M;s__	36
CMAG_118	Clostridium_M	Bacteria;p__Firmicutes_A;c__Clostridia;o__Lachnospirales;f__Lachnospiraceae;g__Clostridium_M;s__	36
CMAG_120	undefined	Bacteria;p__Firmicutes_A;c__Clostridia;o__Lachnospirales;f__Lachnospiraceae;g__;s__	36
CMAG_124	undefined	Bacteria;p__Firmicutes_A;c__Clostridia;o__Lachnospirales;f__Lachnospiraceae;g__;s__	36
CMAG_126	Clostridium_M	Bacteria;p__Firmicutes_A;c__Clostridia;o__Lachnospirales;f__Lachnospiraceae;g__Clostridium_M;s__	36
CMAG_25	Clostridium_Q	Bacteria;p__Firmicutes_A;c__Clostridia;o__Lachnospirales;f__Lachnospiraceae;g__Clostridium_Q;s__Clostridium_Q saccharolyticum	36
CMAG_72	Clostridium_M	Bacteria;p__Firmicutes_A;c__Clostridia;o__Lachnospirales;f__Lachnospiraceae;g__Clostridium_M;s__	36
CMAG_76	Clostridium_M	Bacteria;p__Firmicutes_A;c__Clostridia;o__Lachnospirales;f__Lachnospiraceae;g__Clostridium_M;s__	36
CMAG_79	undefined	Bacteria;p__Firmicutes_A;c__Clostridia;o__Lachnospirales;f__Lachnospiraceae;g__;s__	36
CMAG_81	undefined	Bacteria;p__Firmicutes_A;c__Clostridia;o__Lachnospirales;f__Lachnospiraceae;g__;s__	36
CMAG_82	Lachnoclostridium_A	Bacteria;p__Firmicutes_A;c__Clostridia;o__Lachnospirales;f__Lachnospiraceae;g__Lachnoclostridium_A;s__	36
CMAG_87	Lachnoclostridium_A	Bacteria;p__Firmicutes_A;c__Clostridia;o__Lachnospirales;f__Lachnospiraceae;g__Lachnoclostridium_A;s__	36
CMAG_90	undefined	Bacteria;p__Firmicutes_A;c__Clostridia;o__Lachnospirales;f__Lachnospiraceae;g__;s__	36
CMAG_148	CAG-594	Bacteria;p__Firmicutes;c__Bacilli;o__RF39;f__UBA660;g__CAG-594;s__	37
CMAG_132	CAG-776	Bacteria;p__Firmicutes;c__Bacilli;o__RF39;f__UBA660;g__CAG-776;s__	39
CMAG_155	CAG-776	Bacteria;p__Firmicutes;c__Bacilli;o__RF39;f__UBA660;g__CAG-776;s__	39
CMAG_271	Angelakisella	Bacteria;p__Firmicutes_A;c__Clostridia;o__Oscillospirales;f__Ruminococcaceae;g__Angelakisella;s__	40
CMAG_130	Eubacterium_D	Bacteria;p__Firmicutes;c__Bacilli;o__Erysipelotrichales;f__Erysipelotrichaceae;g__Eubacterium_D;s__	41
CMAG_153	Merdibacter	Bacteria;p__Firmicutes;c__Bacilli;o__Erysipelotrichales;f__Erysipelotrichaceae;g__Merdibacter;s__	41
CMAG_168	Merdibacter	Bacteria;p__Firmicutes;c__Bacilli;o__Erysipelotrichales;f__Erysipelotrichaceae;g__Merdibacter;s__	41
CMAG_365	UBA1448	Bacteria;p__Firmicutes_A;c__Clostridia;o__Oscillospirales;f__Ruminococcaceae;g__UBA1448;s__	42
CMAG_376	UBA1448	Bacteria;p__Firmicutes_A;c__Clostridia;o__Oscillospirales;f__Ruminococcaceae;g__UBA1448;s__	42
CMAG_402	UBA1448	Bacteria;p__Firmicutes_A;c__Clostridia;o__Oscillospirales;f__Ruminococcaceae;g__UBA1448;s__	42
CMAG_406	UBA1448	Bacteria;p__Firmicutes_A;c__Clostridia;o__Oscillospirales;f__Ruminococcaceae;g__UBA1448;s__	42
CMAG_408	UBA1448	Bacteria;p__Firmicutes_A;c__Clostridia;o__Oscillospirales;f__Ruminococcaceae;g__UBA1448;s__	42
CMAG_418	UBA1448	Bacteria;p__Firmicutes_A;c__Clostridia;o__Oscillospirales;f__Ruminococcaceae;g__UBA1448;s__	42
CMAG_423	UBA1448	Bacteria;p__Firmicutes_A;c__Clostridia;o__Oscillospirales;f__Ruminococcaceae;g__UBA1448;s__	42
CMAG_274	Eubacterium_G	Bacteria;p__Firmicutes_A;c__Clostridia;o__Lachnospirales;f__Lachnospiraceae;g__Eubacterium_G;s__	44
CMAG_139	Ruthenibacterium	Bacteria;p__Firmicutes_A;c__Clostridia;o__Oscillospirales;f__Ruminococcaceae;g__Ruthenibacterium;s__GCA_002315015.1	46
CMAG_145	Ruthenibacterium	Bacteria;p__Firmicutes_A;c__Clostridia;o__Oscillospirales;f__Ruminococcaceae;g__Ruthenibacterium;s__	46
CMAG_167	Ruthenibacterium	Bacteria;p__Firmicutes_A;c__Clostridia;o__Oscillospirales;f__Ruminococcaceae;g__Ruthenibacterium;s__	46
CMAG_233	Eisenbergiella	Bacteria;p__Firmicutes_A;c__Clostridia;o__Lachnospirales;f__Lachnospiraceae;g__Eisenbergiella;s__	48
CMAG_238	Eisenbergiella	Bacteria;p__Firmicutes_A;c__Clostridia;o__Lachnospirales;f__Lachnospiraceae;g__Eisenbergiella;s__	48
CMAG_246	Eisenbergiella	Bacteria;p__Firmicutes_A;c__Clostridia;o__Lachnospirales;f__Lachnospiraceae;g__Eisenbergiella;s__	48
CMAG_259	Eisenbergiella	Bacteria;p__Firmicutes_A;c__Clostridia;o__Lachnospirales;f__Lachnospiraceae;g__Eisenbergiella;s__	48
CMAG_260	CAG-65	Bacteria;p__Firmicutes_A;c__Clostridia;o__Lachnospirales;f__Lachnospiraceae;g__CAG-65;s__	48
CMAG_261	Eisenbergiella	Bacteria;p__Firmicutes_A;c__Clostridia;o__Lachnospirales;f__Lachnospiraceae;g__Eisenbergiella;s__	48
CMAG_287	Eisenbergiella	Bacteria;p__Firmicutes_A;c__Clostridia;o__Lachnospirales;f__Lachnospiraceae;g__Eisenbergiella;s__	48
CMAG_303	CAG-24	Bacteria;p__Firmicutes_A;c__Clostridia;o__Lachnospirales;f__Lachnospiraceae;g__CAG-24;s__	48
CMAG_158	CAG-988	Bacteria;p__Firmicutes;c__Bacilli;o__RF39;f__UBA660;g__CAG-988;s__GCA_000437335.1	49
CMAG_304	Negativibacillus	Bacteria;p__Firmicutes_A;c__Clostridia;o__Oscillospirales;f__Ruminococcaceae;g__Negativibacillus;s__	50
CMAG_307	Negativibacillus	Bacteria;p__Firmicutes_A;c__Clostridia;o__Oscillospirales;f__Ruminococcaceae;g__Negativibacillus;s__	50
CMAG_313	Negativibacillus	Bacteria;p__Firmicutes_A;c__Clostridia;o__Oscillospirales;f__Ruminococcaceae;g__Negativibacillus;s__	50
CMAG_62	Corynebacterium	Bacteria;p__Actinobacteriota;c__Actinobacteria;o__Corynebacteriales;f__Corynebacteriaceae;g__Corynebacterium;s__Corynebacterium stationis	52
CMAG_18	Lactobacillus_H	Bacteria;p__Firmicutes;c__Bacilli;o__Lactobacillales;f__Lactobacillaceae;g__Lactobacillus_H;s__Lactobacillus_H reuteri_B	54
CMAG_30	Lactobacillus_H	Bacteria;p__Firmicutes;c__Bacilli;o__Lactobacillales;f__Lactobacillaceae;g__Lactobacillus_H;s__Lactobacillus_H reuteri_B	54
CMAG_41	Lactobacillus_H	Bacteria;p__Firmicutes;c__Bacilli;o__Lactobacillales;f__Lactobacillaceae;g__Lactobacillus_H;s__	54
CMAG_43	Lactobacillus_H	Bacteria;p__Firmicutes;c__Bacilli;o__Lactobacillales;f__Lactobacillaceae;g__Lactobacillus_H;s__	54
CMAG_44	Lactobacillus_H	Bacteria;p__Firmicutes;c__Bacilli;o__Lactobacillales;f__Lactobacillaceae;g__Lactobacillus_H;s__Lactobacillus_H vaginalis	54
CMAG_49	Lactobacillus_H	Bacteria;p__Firmicutes;c__Bacilli;o__Lactobacillales;f__Lactobacillaceae;g__Lactobacillus_H;s__	54
CMAG_50	Lactobacillus_H	Bacteria;p__Firmicutes;c__Bacilli;o__Lactobacillales;f__Lactobacillaceae;g__Lactobacillus_H;s__Lactobacillus_H oris	54
CMAG_54	Lactobacillus_H	Bacteria;p__Firmicutes;c__Bacilli;o__Lactobacillales;f__Lactobacillaceae;g__Lactobacillus_H;s__	54
CMAG_63	Lactobacillus_H	Bacteria;p__Firmicutes;c__Bacilli;o__Lactobacillales;f__Lactobacillaceae;g__Lactobacillus_H;s__	54
CMAG_55	Bifidobacterium	Bacteria;p__Actinobacteriota;c__Actinobacteria;o__Actinomycetales;f__Bifidobacteriaceae;g__Bifidobacterium;s__	55
CMAG_57	Bifidobacterium	Bacteria;p__Actinobacteriota;c__Actinobacteria;o__Actinomycetales;f__Bifidobacteriaceae;g__Bifidobacterium;s__	55
CMAG_59	Bifidobacterium	Bacteria;p__Actinobacteriota;c__Actinobacteria;o__Actinomycetales;f__Bifidobacteriaceae;g__Bifidobacterium;s__	55
CMAG_144	Massiliomicrobiota	Bacteria;p__Firmicutes;c__Bacilli;o__Erysipelotrichales;f__Erysipelatoclostridiaceae;g__Massiliomicrobiota;s__GCF_002160815.1	56
CMAG_146	Erysipelatoclostridium	Bacteria;p__Firmicutes;c__Bacilli;o__Erysipelotrichales;f__Erysipelatoclostridiaceae;g__Erysipelatoclostridium;s__Erysipelatoclostridium spiroforme	56
CMAG_170	Massiliomicrobiota	Bacteria;p__Firmicutes;c__Bacilli;o__Erysipelotrichales;f__Erysipelatoclostridiaceae;g__Massiliomicrobiota;s__GCF_002160815.1	56
CMAG_172	CAG-631	Bacteria;p__Firmicutes;c__Bacilli;o__RFN20;f__CAG-631;g__CAG-631;s__GCA_000433015.1	59
CMAG_186	CAG-273	Bacteria;p__Firmicutes_A;c__Clostridia;o__TANB77;f__CAG-508;g__CAG-273;s__	60
CMAG_187	undefined	Bacteria;p__Firmicutes_A;c__Clostridia;o__TANB77;f__CAG-508;g__;s__	60
CMAG_190	CAG-354	Bacteria;p__Firmicutes_A;c__Clostridia;o__TANB77;f__CAG-508;g__CAG-354;s__	60
CMAG_194	CAG-269	Bacteria;p__Firmicutes_A;c__Clostridia;o__TANB77;f__CAG-508;g__CAG-269;s__	60
CMAG_306	CAG-269	Bacteria;p__Firmicutes_A;c__Clostridia;o__TANB77;f__CAG-508;g__CAG-269;s__	60
CMAG_308	CAG-269	Bacteria;p__Firmicutes_A;c__Clostridia;o__TANB77;f__CAG-508;g__CAG-269;s__	60
CMAG_309	CAG-269	Bacteria;p__Firmicutes_A;c__Clostridia;o__TANB77;f__CAG-508;g__CAG-269;s__	60
CMAG_311	CAG-273	Bacteria;p__Firmicutes_A;c__Clostridia;o__TANB77;f__CAG-508;g__CAG-273;s__	60
CMAG_312	CAG-269	Bacteria;p__Firmicutes_A;c__Clostridia;o__TANB77;f__CAG-508;g__CAG-269;s__	60
CMAG_51	CAG-354	Bacteria;p__Firmicutes_A;c__Clostridia;o__TANB77;f__CAG-508;g__CAG-354;s__	60
CMAG_436	UBA1409	Bacteria;p__Firmicutes_A;c__Clostridia;o__Oscillospirales;f__Ruminococcaceae;g__UBA1409;s__GCA_002305045.1	63
CMAG_203	UBA7096	Bacteria;p__Firmicutes_A;c__Clostridia;o__Lachnospirales;f__Lachnospiraceae;g__UBA7096;s__	64
CMAG_215	undefined	Bacteria;p__Firmicutes_A;c__Clostridia;o__Lachnospirales;f__Lachnospiraceae;g__;s__	64
CMAG_225	undefined	Bacteria;p__Firmicutes_A;c__Clostridia;o__Lachnospirales;f__Lachnospiraceae;g__;s__	64
CMAG_255	undefined	Bacteria;p__Firmicutes_A;c__Clostridia;o__Lachnospirales;f__Lachnospiraceae;g__;s__	64
CMAG_283	undefined	Bacteria;p__Firmicutes_A;c__Clostridia;o__Lachnospirales;f__Lachnospiraceae;g__;s__	64
CMAG_204	Romboutsia	Bacteria;p__Firmicutes_A;c__Clostridia;o__Peptostreptococcales;f__Peptostreptococcaceae;g__Romboutsia;s__	65
CMAG_244	Romboutsia	Bacteria;p__Firmicutes_A;c__Clostridia;o__Peptostreptococcales;f__Peptostreptococcaceae;g__Romboutsia;s__	65
CMAG_138	UBA5026	Bacteria;p__Firmicutes;c__Bacilli;o__RF39;f__UBA660;g__UBA5026;s__	66
CMAG_173	UBA5026	Bacteria;p__Firmicutes;c__Bacilli;o__RF39;f__UBA660;g__UBA5026;s__	66
CMAG_42	Helicobacter_D	Bacteria;p__Campylobacterota;c__Campylobacteria;o__Campylobacterales;f__Helicobacteraceae;g__Helicobacter_D;s__Helicobacter_D pullorum	67
CMAG_391	UBA4626	Bacteria;p__Firmicutes_A;c__Clostridia;o__4C28d-15;f__UBA1242;g__UBA4626;s__	68
CMAG_413	UBA11534	Bacteria;p__Firmicutes_A;c__Clostridia;o__UBA1212;f__UBA11534;g__UBA11534;s__UBA11534	69
CMAG_317	UBA2862	Bacteria;p__Firmicutes_A;c__Clostridia;o__Christensenellales;f__CAG-74;g__UBA2862;s__	70
CMAG_335	UBA2862	Bacteria;p__Firmicutes_A;c__Clostridia;o__Christensenellales;f__CAG-74;g__UBA2862;s__	70
CMAG_416	undefined	Bacteria;p__Firmicutes_A;c__Clostridia;o__Christensenellales;f__CAG-74;g__;s__	70
CMAG_439	undefined	Bacteria;p__Firmicutes_A;c__Clostridia;o__Christensenellales;f__CAG-74;g__;s__	70
CMAG_131	CAG-822	Bacteria;p__Firmicutes;c__Bacilli;o__RF39;f__UBA660;g__CAG-822;s__	71
CMAG_134	CAG-822	Bacteria;p__Firmicutes;c__Bacilli;o__RF39;f__UBA660;g__CAG-822;s__	71
CMAG_175	CAG-822	Bacteria;p__Firmicutes;c__Bacilli;o__RF39;f__UBA660;g__CAG-822;s__	71
CMAG_319	UBA1191	Bacteria;p__Firmicutes_A;c__Clostridia;o__Peptostreptococcales;f__Anaerovoracaceae;g__UBA1191;s__	74
CMAG_341	UBA1191	Bacteria;p__Firmicutes_A;c__Clostridia;o__Peptostreptococcales;f__Anaerovoracaceae;g__UBA1191;s__	74
CMAG_452	undefined	Bacteria;p__Firmicutes_A;c__Clostridia;o__Peptostreptococcales;f__Anaerovoracaceae;g__;s__	74
CMAG_3	Savagella	Bacteria;p__Firmicutes_A;c__Clostridia;o__Clostridiales;f__Savagellaceae;g__Savagella;s__GCF_001655775.1	76
CMAG_6	Alistipes	Bacteria;p__Bacteroidota;c__Bacteroidia;o__Bacteroidales;f__Rikenellaceae;g__Alistipes;s__GCF_900021155.1	77
CMAG_171	UBA7057	Bacteria;p__Firmicutes;c__Bacilli;o__RF39;f__UBA660;g__UBA7057;s__	79
CMAG_288	Ruminococcus_E	Bacteria;p__Firmicutes_A;c__Clostridia;o__Oscillospirales;f__DTU089;g__Ruminococcus_E;s__	81
CMAG_177	UBA11493	Bacteria;p__Verrucomicrobiota;c__Lentisphaeria;o__UBA1784;f__UBA1784;g__UBA11493;s__	82
CMAG_326	UBA866	Bacteria;p__Firmicutes_A;c__Clostridia;o__Oscillospirales;f__Ruminococcaceae;g__UBA866;s__	83
CMAG_346	UBA3818	Bacteria;p__Firmicutes_A;c__Clostridia;o__Oscillospirales;f__Ruminococcaceae;g__UBA3818;s__	84
CMAG_231	undefined	Bacteria;p__Firmicutes_A;c__Clostridia;o__Lachnospirales;f__Lachnospiraceae;g__;s__	86
CMAG_239	undefined	Bacteria;p__Firmicutes_A;c__Clostridia;o__Lachnospirales;f__Lachnospiraceae;g__;s__	86
CMAG_252	undefined	Bacteria;p__Firmicutes_A;c__Clostridia;o__Lachnospirales;f__Lachnospiraceae;g__;s__	86
CMAG_298	Eubacterium_I	Bacteria;p__Firmicutes_A;c__Clostridia;o__Lachnospirales;f__Lachnospiraceae;g__Eubacterium_I;s__	86
CMAG_75	CHKCI001	Bacteria;p__Firmicutes_A;c__Clostridia;o__Lachnospirales;f__Lachnospiraceae;g__CHKCI001;s__	87
CMAG_86	CHKCI001	Bacteria;p__Firmicutes_A;c__Clostridia;o__Lachnospirales;f__Lachnospiraceae;g__CHKCI001;s__	87
CMAG_97	CHKCI001	Bacteria;p__Firmicutes_A;c__Clostridia;o__Lachnospirales;f__Lachnospiraceae;g__CHKCI001;s__	87
CMAG_336	CAG-145	Bacteria;p__Firmicutes_A;c__Clostridia;o__Peptostreptococcales;f__Anaerovoracaceae;g__CAG-145;s__	88
CMAG_369	Emergencia	Bacteria;p__Firmicutes_A;c__Clostridia;o__Peptostreptococcales;f__Anaerovoracaceae;g__Emergencia;s__	88
CMAG_427	CAG-145	Bacteria;p__Firmicutes_A;c__Clostridia;o__Peptostreptococcales;f__Anaerovoracaceae;g__CAG-145;s__	88
CMAG_17	Lactobacillus_B	Bacteria;p__Firmicutes;c__Bacilli;o__Lactobacillales;f__Lactobacillaceae;g__Lactobacillus_B;s__Lactobacillus_B salivarius	91
CMAG_29	Lactobacillus_B	Bacteria;p__Firmicutes;c__Bacilli;o__Lactobacillales;f__Lactobacillaceae;g__Lactobacillus_B;s__	91
CMAG_32	Lactobacillus_B	Bacteria;p__Firmicutes;c__Bacilli;o__Lactobacillales;f__Lactobacillaceae;g__Lactobacillus_B;s__	91
CMAG_428	D5	Bacteria;p__Firmicutes_A;c__Clostridia;o__Oscillospirales;f__Ruminococcaceae;g__D5;s__	92
CMAG_446	UBA1375	Bacteria;p__Firmicutes_A;c__Clostridia;o__Oscillospirales;f__Ruminococcaceae;g__UBA1375;s__	93
CMAG_463	UBA1375	Bacteria;p__Firmicutes_A;c__Clostridia;o__Oscillospirales;f__Ruminococcaceae;g__UBA1375;s__GCA_002305795.1	93
CMAG_465	UBA1375	Bacteria;p__Firmicutes_A;c__Clostridia;o__Oscillospirales;f__Ruminococcaceae;g__UBA1375;s__	93
CMAG_382	undefined	Bacteria;p__Firmicutes_A;c__Clostridia;o__Oscillospirales;f__;g__;s__	95
CMAG_322	UBA7597	Bacteria;p__Firmicutes_A;c__Clostridia;o__4C28d-15;f__CAG-727;g__UBA7597;s__	96
CMAG_349	UBA7597	Bacteria;p__Firmicutes_A;c__Clostridia;o__4C28d-15;f__CAG-727;g__UBA7597;s__	96
CMAG_424	UBA7597	Bacteria;p__Firmicutes_A;c__Clostridia;o__4C28d-15;f__CAG-727;g__UBA7597;s__	96
CMAG_372	UBA1390	Bacteria;p__Firmicutes_A;c__Clostridia;o__Lachnospirales;f__UBA1390;g__UBA1390;s__GCA_002305315.1	97
CMAG_383	UBA1390	Bacteria;p__Firmicutes_A;c__Clostridia;o__Lachnospirales;f__UBA1390;g__UBA1390;s__GCA_002305315.1	97
CMAG_404	UBA1390	Bacteria;p__Firmicutes_A;c__Clostridia;o__Lachnospirales;f__UBA1390;g__UBA1390;s__GCA_002305315.1	97
CMAG_444	UBA11517	Bacteria;p__Firmicutes_A;c__Clostridia;o__4C28d-15;f__UBA1242;g__UBA11517;s__	99
CMAG_5	CHKCI006	Bacteria;p__Firmicutes;c__Bacilli;o__Erysipelotrichales;f__Erysipelatoclostridiaceae;g__CHKCI006;s__GCF_900018345.1	101
CMAG_46	Enterococcus_E	Bacteria;p__Firmicutes;c__Bacilli;o__Lactobacillales;f__Enterococcaceae;g__Enterococcus_E;s__Enterococcus_E cecorum	103
CMAG_315	UBA5489	Bacteria;p__Firmicutes_A;c__Clostridia;o__4C28d-15;f__UBA1242;g__UBA5489;s__	104
CMAG_342	UBA5489	Bacteria;p__Firmicutes_A;c__Clostridia;o__4C28d-15;f__UBA1242;g__UBA5489;s__	104
CMAG_184	Eubacterium_R	Bacteria;p__Firmicutes_A;c__Clostridia;o__Oscillospirales;f__DTU089;g__Eubacterium_R;s__GCA_000431535.1	105
CMAG_384	undefined	Bacteria;p__Firmicutes_A;c__Clostridia;o__Oscillospirales;f__DTU089;g__;s__	105
CMAG_448	UBA1691	Bacteria;p__Firmicutes_A;c__Clostridia;o__Oscillospirales;f__DTU089;g__UBA1691;s__	106
CMAG_178	Marseille-P4683	Bacteria;p__Firmicutes_A;c__Clostridia;o__Oscillospirales;f__DTU089;g__Marseille-P4683;s__	108
CMAG_373	undefined	Bacteria;p__Firmicutes_A;c__Clostridia;o__Oscillospirales;f__DTU089;g__;s__	108
CMAG_314	CAG-312	Bacteria;p__Verrucomicrobiota;c__Verrucomicrobiae;o__Opitutales;f__CAG-312;g__CAG-312;s__	110
CMAG_48	Brachybacterium	Bacteria;p__Actinobacteriota;c__Actinobacteria;o__Actinomycetales;f__Dermabacteraceae;g__Brachybacterium;s__Brachybacterium paraconglomeratum	111
CMAG_70	Mailhella	Bacteria;p__Desulfobacterota;c__Desulfovibrionia;o__Desulfovibrionales;f__Desulfovibrionaceae;g__Mailhella;s__	112
CMAG_149	CAG-776	Bacteria;p__Firmicutes;c__Bacilli;o__RF39;f__UBA660;g__CAG-776;s__	113
CMAG_13	Escherichia	Bacteria;p__Proteobacteria;c__Gammaproteobacteria;o__Enterobacterales;f__Enterobacteriaceae;g__Escherichia;s__Escherichia coli	114
CMAG_14	Escherichia	Bacteria;p__Proteobacteria;c__Gammaproteobacteria;o__Enterobacterales;f__Enterobacteriaceae;g__Escherichia;s__Escherichia coli	114
CMAG_64	Escherichia	Bacteria;p__Proteobacteria;c__Gammaproteobacteria;o__Enterobacterales;f__Enterobacteriaceae;g__Escherichia;s__Escherichia coli	114
CMAG_210	Ruminiclostridium_C	Bacteria;p__Firmicutes_A;c__Clostridia;o__Oscillospirales;f__Oscillospiraceae;g__Ruminiclostridium_C;s__	115
CMAG_162	CAG-877	Bacteria;p__Firmicutes;c__Bacilli;o__RF39;f__UBA660;g__CAG-877;s__	119
CMAG_358	UBA2862	Bacteria;p__Firmicutes_A;c__Clostridia;o__Christensenellales;f__CAG-74;g__UBA2862;s__	125
